# Supplementary material for: Zolpidem Reduces Hippocampal Neuronal Activity in Freely Behaving Mice: A Large Scale Calcium Imaging Study with Miniaturized Fluorescence Microscope
Source: PLoS One. 2014 Nov 5;9(11):e112068. doi: 10.1371/journal.pone.0112068 (PMC4221229; doi:10.1371/journal.pone.0112068)
Supplement: Video S1 — Representative videos of imaging sessions with vehicle and Zolpidem illustrate Ca2+ transients identification applied to five representative traces shown on Fig. 1C . Ca2+ transients were identified by searching each trace for local maxima that had peak amplitude more than two standard deviations (st. dev., y-axis) from the baseline (defined as the median of the trace calculated across the entire session); an occurrence of a calcium transient is indicated as a tick mark. (ZIP) [file pone.0112068.s004.zip]

Archive with 1 entries (1 files):
- PLOS_ONE_VIDEO.avi
