# Supplementary material for: Zolpidem Reduces Hippocampal Neuronal Activity in Freely Behaving Mice: A Large Scale Calcium Imaging Study with Miniaturized Fluorescence Microscope
Source: PLoS One. 2014 Nov 5;9(11):e112068. doi: 10.1371/journal.pone.0112068 (PMC4221229; doi:10.1371/journal.pone.0112068)
Supplement: Video S2 — Representative movies of imaging sessions with vehicle and Zolpidem (in the absence of ambulatory movements in both conditions). The two movies (shown side-by-side; Vehicle on the left and Zolpidem on the right) display relative change in fluorescence (ΔF′(t)/F′0; shown on 5% scale and sped-up 10 times) recorded in the same 640×570 µm2 imaging field. (ZIP) [file pone.0112068.s005.zip]

Archive with 1 entries (1 files):
- Berdyyeva_et_al_Video2_10x.avi
